# Supplementary material for: Proposal of a bioinformatics approach to predict molecular mechanisms involved in inflammatory response: case of ATRA and 1,25(OH)2D in adipocytes
Source: Epigenetics. 2023 Apr 18;18(1):2201516. doi: 10.1080/15592294.2023.2201516 (PMC10116923; doi:10.1080/15592294.2023.2201516)
Supplement: Supplemental Material [file KEPI_A_2201516_SM4084.zip]

Archive with 7 entries (6 files):
- Supplementary files/
- Supplementary files/Supplemental table 1 - Genes targeted by miR-146a.xlsx
- Supplementary files/Supplemental table 1.xlsx
- Supplementary files/Supplemental table 2 - Genes targeted by miR-155.xlsx
- Supplementary files/Supplemental table 2 -copy.xlsx
- Supplementary files/Supplemental table 3 - Genes targeted by miR-150.xlsx
- Supplementary files/Supplemental table 3-copy.xlsx
