# Supplementary material for: Proposal of a bioinformatics approach to predict molecular mechanisms involved in inflammatory response: case of ATRA and 1,25(OH)2D in adipocytes
Source: Epigenetics. 2023 Apr 18;18(1):2201516. doi: 10.1080/15592294.2023.2201516 (PMC10116923; doi:10.1080/15592294.2023.2201516)
Supplement: Supplemental Material [file KEPI_A_2201516_SM4084.zip › Supplementary files/Supplemental table 1 - Genes targeted by miR-146a.xlsx]

## Sheet: Feuil1
Target gene	Representative transcript	Gene name
IRAK1	NM_001025242	interleukin-1 receptor-associated kinase 1
ZBTB2	NM_020861	zinc finger and BTB domain containing 2
IGSF1	NM_001170963	immunoglobulin superfamily, member 1
TDRKH	NM_001083963	tudor and KH domain containing
WWC2	NM_024949	WW and C2 domain containing 2
BCORL1	NM_021946	BCL6 corepressor-like 1
ZDHHC7	NM_001145548	zinc finger, DHHC-type containing 7
NOS1	NM_000620	nitric oxide synthase 1 (neuronal)
LFNG	NM_001040167	LFNG O-fucosylpeptide 3-beta-N-acetylglucosaminyltransferase
LRRC15	NM_001135057	leucine rich repeat containing 15
HNRNPD	NM_001003810	heterogeneous nuclear ribonucleoprotein D (AU-rich element RNA binding protein 1, 37kDa)
ZNF652	NM_001145365	zinc finger protein 652
DCAF12	NM_015397	DDB1 and CUL4 associated factor 12
KLF7	NM_003709	Kruppel-like factor 7 (ubiquitous)
SEC23IP	NM_007190	SEC23 interacting protein
ERBB4	NM_001042599	v-erb-a erythroblastic leukemia viral oncogene homolog 4 (avian)
C5orf4	NM_032385	chromosome 5 open reading frame 4
FBXW2	NM_012164	F-box and WD repeat domain containing 2
ZC3H12B	NM_001010888	zinc finger CCCH-type containing 12B
CXorf1	NM_004709	chromosome X open reading frame 1
GNL1	NM_005275	guanine nucleotide binding protein-like 1
EIF4G2	NM_001042559	eukaryotic translation initiation factor 4 gamma, 2
SLC10A3	NM_001142391	solute carrier family 10 (sodium/bile acid cotransporter family), member 3
USP3	NM_006537	ubiquitin specific peptidase 3
ABL2	NM_001136000	v-abl Abelson murine leukemia viral oncogene homolog 2
NUMB	NM_001005743	numb homolog (Drosophila)
SMAD4	NM_005359	SMAD family member 4
STRBP	NM_001171137	spermatid perinuclear RNA binding protein
KDM2B	NM_001005366	lysine (K)-specific demethylase 2B
ZNF512B	NM_020713	zinc finger protein 512B
C6orf203	NM_001142468	chromosome 6 open reading frame 203
CDS1	NM_001263	CDP-diacylglycerol synthase (phosphatidate cytidylyltransferase) 1
ATG12	NM_004707	ATG12 autophagy related 12 homolog (S. cerevisiae)
SRP14	NM_003134	signal recognition particle 14kDa (homologous Alu RNA binding protein)
ESYT2	NM_020728	extended synaptotagmin-like protein 2
FAF2	NM_014613	Fas associated factor family member 2
PAQR9	NM_198504	progestin and adipoQ receptor family member IX
ZNF367	NM_153695	zinc finger protein 367
PCDH1	NM_002587	protocadherin 1
DNPEP	NM_012100	aspartyl aminopeptidase
CARD10	NM_014550	caspase recruitment domain family, member 10
PRKCE	NM_005400	protein kinase C, epsilon
UHRF1	NM_001048201	ubiquitin-like with PHD and ring finger domains 1
CCBP2	NM_001296	chemokine binding protein 2
C4orf3	NM_001001701	chromosome 4 open reading frame 3
RABGAP1	NM_012197	RAB GTPase activating protein 1
TMEM194A	NM_001130963	transmembrane protein 194A
VASN	NM_138440	vasorin
PSMD3	NM_002809	proteasome (prosome, macropain) 26S subunit, non-ATPase, 3
C17orf78	NM_173625	chromosome 17 open reading frame 78
C8orf84	NM_153225	chromosome 8 open reading frame 84
C18orf19	NM_001098801	chromosome 18 open reading frame 19
IER5L	NM_203434	immediate early response 5-like
RFTN2	NM_144629	raftlin family member 2
SLC2A3	NM_006931	solute carrier family 2 (facilitated glucose transporter), member 3
ZNF532	NM_018181	zinc finger protein 532
SORT1	NM_001205228	sortilin 1
FAM26E	NM_153711	family with sequence similarity 26, member E
TMEM120B	NM_001080825	transmembrane protein 120B
MPPE1	NM_001242904	metallophosphoesterase 1
KIF24	NM_194313	kinesin family member 24
CASK	NM_001126054	calcium/calmodulin-dependent serine protein kinase (MAGUK family)
LRTOMT	NM_001145308	leucine rich transmembrane and 0-methyltransferase domain containing
SH3GL2	NM_003026	SH3-domain GRB2-like 2
STC1	NM_003155	stanniocalcin 1
C5orf46	NM_206966	chromosome 5 open reading frame 46
AP3M2	NM_001134296	adaptor-related protein complex 3, mu 2 subunit
PM20D2	NM_001010853	peptidase M20 domain containing 2
GOSR1	NM_001007024	golgi SNAP receptor complex member 1
NF2	NM_000268	neurofibromin 2 (merlin)
SLC39A1	NM_014437	solute carrier family 39 (zinc transporter), member 1
YLPM1	NM_019589	YLP motif containing 1
DCDC5	NM_020869	doublecortin domain containing 5
BIVM	NM_001159596	basic, immunoglobulin-like variable motif containing
CAPN14	NM_001145122	calpain 14
LRRTM2	NM_015564	leucine rich repeat transmembrane neuronal 2
PPP1R11	NM_021959	protein phosphatase 1, regulatory (inhibitor) subunit 11
ALX4	NM_021926	ALX homeobox 4
APPL1	NM_012096	adaptor protein, phosphotyrosine interaction, PH domain and leucine zipper containing 1
ARMC8	NM_015396	armadillo repeat containing 8
SLC38A1	NM_001077484	solute carrier family 38, member 1
EARS2	NM_001083614	glutamyl-tRNA synthetase 2, mitochondrial (putative)
NPR3	NM_000908	natriuretic peptide receptor C/guanylate cyclase C (atrionatriuretic peptide receptor C)
TANC2	NM_025185	tetratricopeptide repeat, ankyrin repeat and coiled-coil containing 2
C10orf76	NM_024541	chromosome 10 open reading frame 76
ADARB1	NM_001112	adenosine deaminase, RNA-specific, B1
PTGFRN	NM_020440	prostaglandin F2 receptor negative regulator
RNASEL	NM_021133	ribonuclease L (2',5'-oligoisoadenylate synthetase-dependent)
KCTD15	NM_001129994	potassium channel tetramerisation domain containing 15
GALNT10	NM_198321	UDP-N-acetyl-alpha-D-galactosamine:polypeptide N-acetylgalactosaminyltransferase 10 (GalNAc-T10)
MYBL1	NM_001080416	v-myb myeloblastosis viral oncogene homolog (avian)-like 1
ZC3H6	NM_198581	zinc finger CCCH-type containing 6
STRA13	NM_144998	stimulated by retinoic acid 13 homolog (mouse)
NFIX	NM_002501	nuclear factor I/X (CCAAT-binding transcription factor)
STRN	NM_003162	striatin, calmodulin binding protein
GAS7	NM_001130831	growth arrest-specific 7
PRC1	NM_003981	protein regulator of cytokinesis 1
CASZ1	NM_017766	castor zinc finger 1
MED1	NM_004774	mediator complex subunit 1
SP8	NM_182700	Sp8 transcription factor
SRRM4	NM_194286	serine/arginine repetitive matrix 4
VBP1	NM_003372	von Hippel-Lindau binding protein 1
FBXO28	NM_001136115	F-box protein 28
HNRNPUL2	NM_001079559	heterogeneous nuclear ribonucleoprotein U-like 2
CAMSAP1	NM_015447	calmodulin regulated spectrin-associated protein 1
FLOT2	NM_004475	flotillin 2
DDHD1	NM_001160147	DDHD domain containing 1
RCSD1	NM_052862	RCSD domain containing 1
DYNLL2	NM_080677	dynein, light chain, LC8-type 2
DLGAP2	NM_004745	discs, large (Drosophila) homolog-associated protein 2
CNTFR	NM_001207011	ciliary neurotrophic factor receptor
ZFYVE1	NM_021260	zinc finger, FYVE domain containing 1
NOTCH2	NM_024408	notch 2
DGKG	NM_001080744	diacylglycerol kinase, gamma 90kDa
FAM43A	NM_153690	family with sequence similarity 43, member A
BCL11A	NM_022893	B-cell CLL/lymphoma 11A (zinc finger protein)
ITGAV	NM_001144999	integrin, alpha V (vitronectin receptor, alpha polypeptide, antigen CD51)
CUX1	NM_001202543	cut-like homeobox 1
NAIF1	NM_197956	nuclear apoptosis inducing factor 1
GLYATL3	NM_001010904	glycine-N-acyltransferase-like 3
SMYD5	NM_006062	SMYD family member 5
GABPA	NM_001197297	GA binding protein transcription factor, alpha subunit 60kDa
METTL21A	NM_001127395	methyltransferase like 21A
MYT1	NM_004535	myelin transcription factor 1
JAZF1	NM_175061	JAZF zinc finger 1
KIAA0284	NM_001112726	KIAA0284
NRP2	NM_003872	neuropilin 2
TAF9B	NM_015975	TAF9B RNA polymerase II, TATA box binding protein (TBP)-associated factor, 31kDa
TMEM33	NM_018126	transmembrane protein 33
KIAA1274	NM_014431	KIAA1274
RIMS2	NM_001100117	regulating synaptic membrane exocytosis 2
KCNIP3	NM_001034914	Kv channel interacting protein 3, calsenilin
VAT1	NM_006373	vesicle amine transport protein 1 homolog (T. californica)
THAP3	NM_138350	THAP domain containing, apoptosis associated protein 3
TRDMT1	NM_004412	tRNA aspartic acid methyltransferase 1
TLCD2	NM_001164407	TLC domain containing 2
RUNX1T1	NM_001198625	runt-related transcription factor 1; translocated to, 1 (cyclin D-related)
SEMA3G	NM_020163	sema domain, immunoglobulin domain (Ig), short basic domain, secreted, (semaphorin) 3G
PBX2	NM_002586	pre-B-cell leukemia homeobox 2
SSTR1	NM_001049	somatostatin receptor 1
FRYL	NM_015030	FRY-like
SDK1	NM_152744	sidekick homolog 1, cell adhesion molecule (chicken)
ELAVL1	NM_001419	ELAV (embryonic lethal, abnormal vision, Drosophila)-like 1 (Hu antigen R)
ZNF148	NM_021964	zinc finger protein 148
CCDC6	NM_005436	coiled-coil domain containing 6
SH3TC2	NM_024577	SH3 domain and tetratricopeptide repeats 2
KCMF1	NM_020122	potassium channel modulatory factor 1
ATG7	NM_001136031	ATG7 autophagy related 7 homolog (S. cerevisiae)
CSF1R	NM_005211	colony stimulating factor 1 receptor
KBTBD3	NM_152433	kelch repeat and BTB (POZ) domain containing 3
CDC42BPA	NM_003607	CDC42 binding protein kinase alpha (DMPK-like)
DNAL1	NM_001201366	dynein, axonemal, light chain 1
SCN3B	NM_001040151	sodium channel, voltage-gated, type III, beta
PLEKHH2	NM_172069	pleckstrin homology domain containing, family H (with MyTH4 domain) member 2
STX3	NM_001178040	syntaxin 3
SLITRK3	NM_014926	SLIT and NTRK-like family, member 3
BTG2	NM_006763	BTG family, member 2
SLITRK4	NM_001184749	SLIT and NTRK-like family, member 4
CCNJ	NM_001134375	cyclin J
GGA2	NM_015044	golgi-associated, gamma adaptin ear containing, ARF binding protein 2
CELF3	NM_001172648	CUGBP, Elav-like family member 3
ARL8A	NM_138795	ADP-ribosylation factor-like 8A
SLCO3A1	NM_013272	solute carrier organic anion transporter family, member 3A1
EHF	NM_001206615	ets homologous factor
DCTN5	NM_001199743	dynactin 5 (p25)
GRSF1	NM_001098477	G-rich RNA sequence binding factor 1
MYO5A	NM_000259	myosin VA (heavy chain 12, myoxin)
SIN3A	NM_001145357	SIN3 homolog A, transcription regulator (yeast)
NUCKS1	NM_022731	nuclear casein kinase and cyclin-dependent kinase substrate 1
SMARCA5	NM_003601	SWI/SNF related, matrix associated, actin dependent regulator of chromatin, subfamily a, member 5
BEND4	NM_001159547	BEN domain containing 4
XIAP	NM_001167	X-linked inhibitor of apoptosis
PPM1A	NM_021003	protein phosphatase, Mg2+/Mn2+ dependent, 1A
SYT1	NM_001135805	synaptotagmin I
ST8SIA4	NM_005668	ST8 alpha-N-acetyl-neuraminide alpha-2,8-sialyltransferase 4
NFASC	NM_001005388	neurofascin
RRM2B	NM_001172477	ribonucleotide reductase M2 B (TP53 inducible)
NRIP3	NM_020645	nuclear receptor interacting protein 3
TMEM136	NM_001198670	transmembrane protein 136
QKI	NM_006775	quaking homolog, KH domain RNA binding (mouse)
MAPT	NM_001123066	microtubule-associated protein tau
MLL2	NM_003482	myeloid/lymphoid or mixed-lineage leukemia 2
MLXIP	NM_014938	MLX interacting protein
HIC2	NM_015094	hypermethylated in cancer 2
CDON	NM_016952	Cdon homolog (mouse)
MTDH	NM_178812	metadherin
NPAS4	NM_178864	neuronal PAS domain protein 4
2003-09-01	NM_019106	septin 3
SOX5	NM_006940	SRY (sex determining region Y)-box 5
TTL	NM_153712	tubulin tyrosine ligase
RNF4	NM_001185009	ring finger protein 4
C17orf75	NM_022344	chromosome 17 open reading frame 75
WASF3	NM_006646	WAS protein family, member 3
FAM65B	NM_014722	family with sequence similarity 65, member B
KDM6B	NM_001080424	lysine (K)-specific demethylase 6B
EDNRB	NM_000115	endothelin receptor type B
WASF2	NM_001201404	WAS protein family, member 2
MYO6	NM_004999	myosin VI
LIN28A	NM_024674	lin-28 homolog A (C. elegans)
EIF5A2	NM_020390	eukaryotic translation initiation factor 5A2
