# Supplementary material for: Proposal of a bioinformatics approach to predict molecular mechanisms involved in inflammatory response: case of ATRA and 1,25(OH)2D in adipocytes
Source: Epigenetics. 2023 Apr 18;18(1):2201516. doi: 10.1080/15592294.2023.2201516 (PMC10116923; doi:10.1080/15592294.2023.2201516)
Supplement: Supplemental Material [file KEPI_A_2201516_SM4084.zip › Supplementary files/Supplemental table 2 - Genes targeted by miR-155.xlsx]

## Sheet: Feuil1
Target gene	Representative transcript	Gene name
QKI	NM_206854	quaking homolog, KH domain RNA binding (mouse)
ZBTB38	NM_001080412	zinc finger and BTB domain containing 38
JARID2	NM_004973	jumonji, AT rich interactive domain 2
RAB11FIP2	NM_014904	RAB11 family interacting protein 2 (class I)
C2orf80	NM_001099334	chromosome 2 open reading frame 80
TSHZ3	NM_020856	teashirt zinc finger homeobox 3
FBXO22	NM_147188	F-box protein 22
VMA21	NM_001017980	VMA21 vacuolar H+-ATPase homolog (S. cerevisiae)
TMEM202	NM_001080462	transmembrane protein 202
ZNF192	NM_006298	zinc finger protein 192
IRF2BP2	NM_001077397	interferon regulatory factor 2 binding protein 2
CDX1	NM_001804	caudal type homeobox 1
TLE4	NM_007005	transducin-like enhancer of split 4 (E(sp1) homolog, Drosophila)
LRP1B	NM_018557	low density lipoprotein receptor-related protein 1B
MYO1D	NM_015194	myosin ID
MYB	NM_001130172	v-myb myeloblastosis viral oncogene homolog (avian)
MBNL3	NM_001170701	muscleblind-like 3 (Drosophila)
GCFC1	NM_016631	GC-rich sequence DNA-binding factor 1
G2E3	NM_017769	G2/M-phase specific E3 ubiquitin protein ligase
LCA5	NM_001122769	Leber congenital amaurosis 5
ZNF652	NM_001145365	zinc finger protein 652
SMAD2	NM_001003652	SMAD family member 2
KIAA1274	NM_014431	KIAA1274
MBTD1	NM_017643	mbt domain containing 1
CYB561D1	NM_001134400	cytochrome b-561 domain containing 1
ARID2	NM_152641	AT rich interactive domain 2 (ARID, RFX-like)
TMPRSS11BNL	NM_001129907	TMPRSS11B N terminal-like
SLC12A6	NM_001042494	solute carrier family 12 (potassium/chloride transporters), member 6
HERC4	NM_015601	hect domain and RLD 4
LPAR6	NM_001162497	lysophosphatidic acid receptor 6
DET1	NM_001144074	de-etiolated homolog 1 (Arabidopsis)
OTUB2	NM_023112	OTU domain, ubiquitin aldehyde binding 2
ATXN1L	NM_001137675	ataxin 1-like
RTKN2	NM_145307	rhotekin 2
ZIC3	NM_003413	Zic family member 3
CEBPB	NM_005194	CCAAT/enhancer binding protein (C/EBP), beta
SAP30L	NM_001131062	SAP30-like
PSIP1	NM_021144	PC4 and SFRS1 interacting protein 1
GDF6	NM_001001557	growth differentiation factor 6
ANKRD6	NM_001242809	ankyrin repeat domain 6
SGK3	NM_001033578	serum/glucocorticoid regulated kinase family, member 3
C8orf44-SGK3	NM_001204173	C8orf44-SGK3 readthrough
NDFIP1	NM_030571	Nedd4 family interacting protein 1
ACTA1	NM_001100	actin, alpha 1, skeletal muscle
GPM6B	NM_001001995	glycoprotein M6B
RNF123	NM_022064	ring finger protein 123
DYNC1I1	NM_001135556	dynein, cytoplasmic 1, intermediate chain 1
GNAS	NM_000516	GNAS complex locus
SP1	NM_003109	Sp1 transcription factor
PTPN2	NM_001207013	protein tyrosine phosphatase, non-receptor type 2
H3F3A	NM_002107	H3 histone, family 3A
GCNT1	NM_001097633	glucosaminyl (N-acetyl) transferase 1, core 2
USP43	NM_153210	ubiquitin specific peptidase 43
C10orf26	NM_001083913	chromosome 10 open reading frame 26
TPRKB	NM_016058	TP53RK binding protein
BOC	NM_033254	Boc homolog (mouse)
FAM135A	NM_001105531	family with sequence similarity 135, member A
KCTD3	NM_016121	potassium channel tetramerisation domain containing 3
C3orf18	NM_001171740	chromosome 3 open reading frame 18
SLC2A12	NM_145176	solute carrier family 2 (facilitated glucose transporter), member 12
CSRNP2	NM_030809	cysteine-serine-rich nuclear protein 2
STXBP5L	NM_014980	syntaxin binding protein 5-like
DHX40	NM_001166301	DEAH (Asp-Glu-Ala-His) box polypeptide 40
HAUS6	NM_017645	HAUS augmin-like complex, subunit 6
TAPT1	NM_153365	transmembrane anterior posterior transformation 1
CSF1R	NM_005211	colony stimulating factor 1 receptor
EN2	NM_001427	engrailed homeobox 2
TRPM8	NM_024080	transient receptor potential cation channel, subfamily M, member 8
MPEG1	NM_001039396	macrophage expressed 1
ANTXR2	NM_058172	anthrax toxin receptor 2
WWC1	NM_001161661	WW and C2 domain containing 1
ANKFY1	NM_016376	ankyrin repeat and FYVE domain containing 1
ZMYM2	NM_001190964	zinc finger, MYM-type 2
KIAA1715	NM_030650	KIAA1715
FBXL17	NM_001163315	F-box and leucine-rich repeat protein 17
BAG5	NM_001015048	BCL2-associated athanogene 5
PRKAR1A	NM_002734	protein kinase, cAMP-dependent, regulatory, type I, alpha (tissue specific extinguisher 1)
PLD5	NM_001195811	phospholipase D family, member 5
LRRC8B	NM_001134476	leucine rich repeat containing 8 family, member B
USP48	NM_032236	ubiquitin specific peptidase 48
AGTRAP	NM_001040194	angiotensin II receptor-associated protein
WNK3	NM_001002838	WNK lysine deficient protein kinase 3
LSM14A	NM_001114093	LSM14A, SCD6 homolog A (S. cerevisiae)
BSDC1	NM_001143888	BSD domain containing 1
FOS	NM_005252	FBJ murine osteosarcoma viral oncogene homolog
MAP3K14	NM_003954	mitogen-activated protein kinase kinase kinase 14
FXR1	NM_001013438	fragile X mental retardation, autosomal homolog 1
KDM2A	NM_012308	lysine (K)-specific demethylase 2A
SMAD1	NM_001003688	SMAD family member 1
RBAK	NM_001204456	RB-associated KRAB zinc finger
MYLK	NM_053025	myosin light chain kinase
ZNF236	NM_007345	zinc finger protein 236
BACH1	NM_001186	BTB and CNC homology 1, basic leucine zipper transcription factor 1
KDM5B	NM_006618	lysine (K)-specific demethylase 5B
SEC14L5	NM_014692	SEC14-like 5 (S. cerevisiae)
HBP1	NM_012257	HMG-box transcription factor 1
UPP2	NM_001135098	uridine phosphorylase 2
MYBL1	NM_001080416	v-myb myeloblastosis viral oncogene homolog (avian)-like 1
DNAJB1	NM_006145	DnaJ (Hsp40) homolog, subfamily B, member 1
TRIM32	NM_001099679	tripartite motif containing 32
SOX11	NM_003108	SRY (sex determining region Y)-box 11
RICTOR	NM_152756	RPTOR independent companion of MTOR, complex 2
TMEM33	NM_018126	transmembrane protein 33
CARHSP1	NM_001042476	calcium regulated heat stable protein 1, 24kDa
MAP3K10	NM_002446	mitogen-activated protein kinase kinase kinase 10
RPS6KA3	NM_004586	ribosomal protein S6 kinase, 90kDa, polypeptide 3
COL21A1	NM_030820	collagen, type XXI, alpha 1
CHD9	NM_025134	chromodomain helicase DNA binding protein 9
DCLRE1A	NM_014881	DNA cross-link repair 1A
PCDH9	NM_020403	protocadherin 9
HNRNPA3	NM_194247	heterogeneous nuclear ribonucleoprotein A3
CLDN1	NM_021101	claudin 1
SKIV2L2	NM_015360	superkiller viralicidic activity 2-like 2 (S. cerevisiae)
IAPP	NM_000415	islet amyloid polypeptide
2011-09-01	NM_018243	septin 11
BNC2	NM_017637	basonuclin 2
AAK1	NM_014911	AP2 associated kinase 1
ZPLD1	NM_175056	zona pellucida-like domain containing 1
ODZ3	NM_001080477	odz, odd Oz/ten-m homolog 3 (Drosophila)
ZNF518B	NM_053042	zinc finger protein 518B
SLC33A1	NM_004733	solute carrier family 33 (acetyl-CoA transporter), member 1
GABRA1	NM_000806	gamma-aminobutyric acid (GABA) A receptor, alpha 1
SMARCA4	NM_001128844	SWI/SNF related, matrix associated, actin dependent regulator of chromatin, subfamily a, member 4
FAR1	NM_032228	fatty acyl CoA reductase 1
ZBTB41	NM_194314	zinc finger and BTB domain containing 41
TRIM23	NM_001656	tripartite motif containing 23
RELA	NM_001145138	v-rel reticuloendotheliosis viral oncogene homolog A (avian)
USP14	NM_001037334	ubiquitin specific peptidase 14 (tRNA-guanine transglycosylase)
CSNK1G2	NM_001319	casein kinase 1, gamma 2
SDCBP	NM_001007067	syndecan binding protein (syntenin)
FGF7	NM_002009	fibroblast growth factor 7
ATP2B3	NM_001001344	ATPase, Ca++ transporting, plasma membrane 3
CDC73	NM_024529	cell division cycle 73, Paf1/RNA polymerase II complex component, homolog (S. cerevisiae)
WEE1	NM_001143976	WEE1 homolog (S. pombe)
G3BP2	NM_012297	GTPase activating protein (SH3 domain) binding protein 2
DMTF1	NM_001142326	cyclin D binding myb-like transcription factor 1
RCOR1	NM_015156	REST corepressor 1
TERF1	NM_003218	telomeric repeat binding factor (NIMA-interacting) 1
PODN	NM_001199080	podocan
PHC3	NM_024947	polyhomeotic homolog 3 (Drosophila)
AICDA	NM_020661	activation-induced cytidine deaminase
MIER3	NM_152622	mesoderm induction early response 1, family member 3
KRAS	NM_004985	v-Ki-ras2 Kirsten rat sarcoma viral oncogene homolog
WDR45	NM_001029896	WD repeat domain 45
RREB1	NM_001003698	ras responsive element binding protein 1
USP8	NM_001128610	ubiquitin specific peptidase 8
VPS18	NM_020857	vacuolar protein sorting 18 homolog (S. cerevisiae)
XRN1	NM_001042604	5'-3' exoribonuclease 1
FZD5	NM_003468	frizzled family receptor 5
ZNF248	NM_021045	zinc finger protein 248
SOCS1	NM_003745	suppressor of cytokine signaling 1
REPS2	NM_001080975	RALBP1 associated Eps domain containing 2
EIF2C4	NM_017629	eukaryotic translation initiation factor 2C, 4
RAB5C	NM_004583	RAB5C, member RAS oncogene family
FBXO11	NM_001190274	F-box protein 11
SAMD12	NM_001101676	sterile alpha motif domain containing 12
CHAF1A	NM_005483	chromatin assembly factor 1, subunit A (p150)
CLCN5	NM_000084	chloride channel 5
TOMM20	NM_014765	translocase of outer mitochondrial membrane 20 homolog (yeast)
PHC2	NM_004427	polyhomeotic homolog 2 (Drosophila)
GLT25D1	NM_024656	glycosyltransferase 25 domain containing 1
RAPH1	NM_213589	Ras association (RalGDS/AF-6) and pleckstrin homology domains 1
SEMA5A	NM_003966	sema domain, seven thrombospondin repeats (type 1 and type 1-like), transmembrane domain (TM) and short cytoplasmic domain, (semaphorin) 5A
RORA	NM_002943	RAR-related orphan receptor A
BRD1	NM_014577	bromodomain containing 1
ZNF618	NM_133374	zinc finger protein 618
HIVEP2	NM_006734	human immunodeficiency virus type I enhancer binding protein 2
IKBKE	NM_001193321	inhibitor of kappa light polypeptide gene enhancer in B-cells, kinase epsilon
RAB3B	NM_002867	RAB3B, member RAS oncogene family
SPI1	NM_001080547	spleen focus forming virus (SFFV) proviral integration oncogene spi1
NFIA	NM_001134673	nuclear factor I/A
OGN	NM_014057	osteoglycin
RGL1	NM_015149	ral guanine nucleotide dissociation stimulator-like 1
TCF7L2	NM_001146274	transcription factor 7-like 2 (T-cell specific, HMG-box)
VAV3	NM_001079874	vav 3 guanine nucleotide exchange factor
BCL10	NM_003921	B-cell CLL/lymphoma 10
CD274	NM_014143	CD274 molecule
BAIAP2L1	NM_018842	BAI1-associated protein 2-like 1
SLC35F5	NM_025181	solute carrier family 35, member F5
CUX1	NM_001202543	cut-like homeobox 1
BTBD3	NM_014962	BTB (POZ) domain containing 3
MYO10	NM_012334	myosin X
TAB2	NM_015093	TGF-beta activated kinase 1/MAP3K7 binding protein 2
MEF2A	NM_001130926	myocyte enhancer factor 2A
TRAF3	NM_001199427	TNF receptor-associated factor 3
RPS6KA6	NM_014496	ribosomal protein S6 kinase, 90kDa, polypeptide 6
SLA	NM_001045556	Src-like-adaptor
TP53INP1	NM_001135733	tumor protein p53 inducible nuclear protein 1
GPD1L	NM_015141	glycerol-3-phosphate dehydrogenase 1-like
SATB1	NM_001131010	SATB homeobox 1
STRN3	NM_001083893	striatin, calmodulin binding protein 3
CBL	NM_005188	Cas-Br-M (murine) ecotropic retroviral transforming sequence
PITPNM3	NM_001165966	PITPNM family member 3
FAM133A	NM_001171109	family with sequence similarity 133, member A
PTAR1	NM_001099666	protein prenyltransferase alpha subunit repeat containing 1
SPTY2D1	NM_194285	SPT2, Suppressor of Ty, domain containing 1 (S. cerevisiae)
ILF3	NM_001137673	interleukin enhancer binding factor 3, 90kDa
RBMS3	NM_001003792	RNA binding motif, single stranded interacting protein 3
SP3	NM_001017371	Sp3 transcription factor
TBRG1	NM_032811	transforming growth factor beta regulator 1
ARID4A	NM_002892	AT rich interactive domain 4A (RBP1-like)
C10orf46	NM_153810	chromosome 10 open reading frame 46
RCN2	NM_002902	reticulocalbin 2, EF-hand calcium binding domain
FAM105A	NM_019018	family with sequence similarity 105, member A
FUT9	NM_006581	fucosyltransferase 9 (alpha (1,3) fucosyltransferase)
C7orf71	NM_001145531	chromosome 7 open reading frame 71
FGF9	NM_002010	fibroblast growth factor 9 (glia-activating factor)
GAB3	NM_001081573	GRB2-associated binding protein 3
NRG3	NM_001010848	neuregulin 3
KLF3	NM_016531	Kruppel-like factor 3 (basic)
KSR1	NM_014238	kinase suppressor of ras 1
ARL5B	NM_178815	ADP-ribosylation factor-like 5B
ECT2L	NM_001077706	epithelial cell transforming sequence 2 oncogene-like
ATP6V1G1	NM_004888	ATPase, H+ transporting, lysosomal 13kDa, V1 subunit G1
UQCRB	NM_001199975	ubiquinol-cytochrome c reductase binding protein
FOXO3	NM_001455	forkhead box O3
GSK3B	NM_001146156	glycogen synthase kinase 3 beta
E2F2	NM_004091	E2F transcription factor 2
ETS1	NM_001143820	v-ets erythroblastosis virus E26 oncogene homolog 1 (avian)
MEIS1	NM_002398	Meis homeobox 1
EYA2	NM_005244	eyes absent homolog 2 (Drosophila)
RRAGB	NM_006064	Ras-related GTP binding B
LAT2	NM_014146	linker for activation of T cells family, member 2
STON1	NM_001198595	stonin 1
BDNF	NM_001143805	brain-derived neurotrophic factor
S1PR1	NM_001400	sphingosine-1-phosphate receptor 1
S100PBP	NM_022753	S100P binding protein
TCEB1	NM_001204857	transcription elongation factor B (SIII), polypeptide 1 (15kDa, elongin C)
PKN2	NM_006256	protein kinase N2
BRWD1	NM_033656	bromodomain and WD repeat domain containing 1
CAB39	NM_001130849	calcium binding protein 39
OLFML3	NM_020190	olfactomedin-like 3
ACTR10	NM_018477	actin-related protein 10 homolog (S. cerevisiae)
PDK1	NM_002610	pyruvate dehydrogenase kinase, isozyme 1
RAB6A	NM_002869	RAB6A, member RAS oncogene family
CHCHD7	NM_001011667	coiled-coil-helix-coiled-coil-helix domain containing 7
RSPO2	NM_178565	R-spondin 2
RAB34	NM_001142624	RAB34, member RAS oncogene family
C10orf12	NM_015652	chromosome 10 open reading frame 12
VTI1A	NM_145206	vesicle transport through interaction with t-SNAREs homolog 1A (yeast)
SYVN1	NM_032431	synovial apoptosis inhibitor 1, synoviolin
RNF149	NM_173647	ring finger protein 149
NOVA1	NM_002515	neuro-oncological ventral antigen 1
ZBTB39	NM_014830	zinc finger and BTB domain containing 39
KCTD7	NM_001167961	potassium channel tetramerisation domain containing 7
CARD11	NM_032415	caspase recruitment domain family, member 11
F13A1	NM_000129	coagulation factor XIII, A1 polypeptide
KIAA1267	NM_001193465	KIAA1267
NGEF	NM_001114090	neuronal guanine nucleotide exchange factor
CD99L2	NM_001184808	CD99 molecule-like 2
TRIM44	NM_017583	tripartite motif containing 44
MAP4K4	NM_001242559	mitogen-activated protein kinase kinase kinase kinase 4
C1QL2	NM_182528	complement component 1, q subcomponent-like 2
SCN1A	NM_001165963	sodium channel, voltage-gated, type I, alpha subunit
ST8SIA2	NM_006011	ST8 alpha-N-acetyl-neuraminide alpha-2,8-sialyltransferase 2
ETNK2	NM_018208	ethanolamine kinase 2
DNAJB7	NM_145174	DnaJ (Hsp40) homolog, subfamily B, member 7
INPP5D	NM_001017915	inositol polyphosphate-5-phosphatase, 145kDa
PDE7A	NM_001242318	phosphodiesterase 7A
ZSWIM6	NM_020928	zinc finger, SWIM-type containing 6
C14orf147	NM_138288	chromosome 14 open reading frame 147
KLHL32	NM_052904	kelch-like 32 (Drosophila)
THAP6	NM_144721	THAP domain containing 6
JHDM1D	NM_030647	jumonji C domain containing histone demethylase 1 homolog D (S. cerevisiae)
RHEB	NM_005614	Ras homolog enriched in brain
MID2	NM_012216	midline 2
IL6R	NM_000565	interleukin 6 receptor
PDS5A	NM_001100399	PDS5, regulator of cohesion maintenance, homolog A (S. cerevisiae)
FEZ2	NM_001042548	fasciculation and elongation protein zeta 2 (zygin II)
SIRT1	NM_001142498	sirtuin 1
EHD1	NM_006795	EH-domain containing 1
AGL	NM_000028	amylo-alpha-1, 6-glucosidase, 4-alpha-glucanotransferase
ITK	NM_005546	IL2-inducible T-cell kinase
MGP	NM_000900	matrix Gla protein
IGDCC4	NM_020962	immunoglobulin superfamily, DCC subclass, member 4
CREB1	NM_004379	cAMP responsive element binding protein 1
LAMP2	NM_002294	lysosomal-associated membrane protein 2
BRWD3	NM_153252	bromodomain and WD repeat domain containing 3
ATP6V1C1	NM_001695	ATPase, H+ transporting, lysosomal 42kDa, V1 subunit C1
FAM104A	NM_001098832	family with sequence similarity 104, member A
PANK1	NM_138316	pantothenate kinase 1
SUFU	NM_016169	suppressor of fused homolog (Drosophila)
TOMM34	NM_006809	translocase of outer mitochondrial membrane 34
TCF4	NM_001083962	transcription factor 4
C8orf4	NM_020130	chromosome 8 open reading frame 4
COPS3	NM_001199125	COP9 constitutive photomorphogenic homolog subunit 3 (Arabidopsis)
YWHAZ	NM_001135699	tyrosine 3-monooxygenase/tryptophan 5-monooxygenase activation protein, zeta polypeptide
LNX2	NM_153371	ligand of numb-protein X 2
SOX10	NM_006941	SRY (sex determining region Y)-box 10
HOOK1	NM_015888	hook homolog 1 (Drosophila)
FBXO33	NM_203301	F-box protein 33
SLC39A10	NM_001127257	solute carrier family 39 (zinc transporter), member 10
CTTNBP2NL	NM_018704	CTTNBP2 N-terminal like
NUDT4	NM_019094	nudix (nucleoside diphosphate linked moiety X)-type motif 4
EHF	NM_001206615	ets homologous factor
KAT2A	NM_021078	K(lysine) acetyltransferase 2A
PIK3R1	NM_001242466	phosphoinositide-3-kinase, regulatory subunit 1 (alpha)
KPNA1	NM_002264	karyopherin alpha 1 (importin alpha 5)
SOCS6	NM_004232	suppressor of cytokine signaling 6
UST	NM_005715	uronyl-2-sulfotransferase
RAP1B	NM_001010942	RAP1B, member of RAS oncogene family
HCFC2	NM_013320	host cell factor C2
ZNF644	NM_016620	zinc finger protein 644
PHF17	NM_199320	PHD finger protein 17
C9orf69	NM_152833	chromosome 9 open reading frame 69
BCORL1	NM_021946	BCL6 corepressor-like 1
FUBP1	NM_003902	far upstream element (FUSE) binding protein 1
ZNF238	NM_006352	zinc finger protein 238
HSDL1	NM_001146051	hydroxysteroid dehydrogenase like 1
TM9SF3	NM_020123	transmembrane 9 superfamily member 3
BPIL1	NM_025227	bactericidal/permeability-increasing protein-like 1
NUFIP2	NM_020772	nuclear fragile X mental retardation protein interacting protein 2
NFASC	NM_001005388	neurofascin
UQCR11	NM_006830	ubiquinol-cytochrome c reductase, complex III subunit XI
NR1H3	NM_001130101	nuclear receptor subfamily 1, group H, member 3
INADL	NM_176877	InaD-like (Drosophila)
SFXN2	NM_178858	sideroflexin 2
ZNRF3	NM_001206998	zinc and ring finger 3
PEA15	NM_003768	phosphoprotein enriched in astrocytes 15
PARD3B	NM_057177	par-3 partitioning defective 3 homolog B (C. elegans)
MON1A	NM_001142501	MON1 homolog A (yeast)
MEX3B	NM_032246	mex-3 homolog B (C. elegans)
IL13	NM_002188	interleukin 13
LOC221710	NM_001135575	hypothetical protein LOC221710
SALL1	NM_001127892	sal-like 1 (Drosophila)
TRPS1	NM_014112	trichorhinophalangeal syndrome I
MIDN	NM_177401	midnolin
CCNT2	NM_001241	cyclin T2
ARRB2	NM_004313	arrestin, beta 2
EMP2	NM_001424	epithelial membrane protein 2
TBC1D15	NM_001146213	TBC1 domain family, member 15
BCAT1	NM_001178091	branched chain amino-acid transaminase 1, cytosolic
MAFB	NM_005461	v-maf musculoaponeurotic fibrosarcoma oncogene homolog B (avian)
CTLA4	NM_001037631	cytotoxic T-lymphocyte-associated protein 4
ANTXR1	NM_032208	anthrax toxin receptor 1
SPIN3	NM_001010862	spindlin family, member 3
KPNA4	NM_002268	karyopherin alpha 4 (importin alpha 3)
ZFP3	NM_153018	zinc finger protein 3 homolog (mouse)
SPOCK1	NM_004598	sparc/osteonectin, cwcv and kazal-like domains proteoglycan (testican) 1
CXorf23	NM_198279	chromosome X open reading frame 23
TSPAN14	NM_001128309	tetraspanin 14
RAPGEF5	NM_012294	Rap guanine nucleotide exchange factor (GEF) 5
SKI	NM_003036	v-ski sarcoma viral oncogene homolog (avian)
ZNF703	NM_025069	zinc finger protein 703
NR1D2	NM_001145425	nuclear receptor subfamily 1, group D, member 2
PAPLN	NM_173462	papilin, proteoglycan-like sulfated glycoprotein
NKX3-1	NM_006167	NK3 homeobox 1
SIM2	NM_005069	single-minded homolog 2 (Drosophila)
YWHAE	NM_006761	tyrosine 3-monooxygenase/tryptophan 5-monooxygenase activation protein, epsilon polypeptide
RPTOR	NM_001163034	regulatory associated protein of MTOR, complex 1
SETD7	NM_030648	SET domain containing (lysine methyltransferase) 7
KLHL8	NM_020803	kelch-like 8 (Drosophila)
CCND1	NM_053056	cyclin D1
ACVR2A	NM_001616	activin A receptor, type IIA
GPR85	NM_001146265	G protein-coupled receptor 85
C6orf89	NM_152734	chromosome 6 open reading frame 89
TRIM2	NM_001130067	tripartite motif containing 2
C5orf64	NM_173667	chromosome 5 open reading frame 64
SERTAD2	NM_014755	SERTA domain containing 2
SATB2	NM_001172509	SATB homeobox 2
HDAC4	NM_006037	histone deacetylase 4
ACVR2B	NM_001106	activin A receptor, type IIB
PEG10	NM_001040152	paternally expressed 10
DCUN1D3	NM_173475	DCN1, defective in cullin neddylation 1, domain containing 3 (S. cerevisiae)
DOK6	NM_152721	docking protein 6
LRRC59	NM_018509	leucine rich repeat containing 59
ABL2	NM_001136000	v-abl Abelson murine leukemia viral oncogene homolog 2
RLIM	NM_016120	ring finger protein, LIM domain interacting
SOS1	NM_005633	son of sevenless homolog 1 (Drosophila)
PEG3	NM_001146184	paternally expressed 3
CSF2RB	NM_000395	colony stimulating factor 2 receptor, beta, low-affinity (granulocyte-macrophage)
PSKH1	NM_006742	protein serine kinase H1
OSBPL2	NM_014835	oxysterol binding protein-like 2
UNC5C	NM_003728	unc-5 homolog C (C. elegans)
SHANK2	NM_012309	SH3 and multiple ankyrin repeat domains 2
LCOR	NM_001170765	ligand dependent nuclear receptor corepressor
GATAD2B	NM_020699	GATA zinc finger domain containing 2B
IL6ST	NM_001190981	interleukin 6 signal transducer (gp130, oncostatin M receptor)
SPRED1	NM_152594	sprouty-related, EVH1 domain containing 1
WNK1	NM_001184985	WNK lysine deficient protein kinase 1
ENTPD7	NM_020354	ectonucleoside triphosphate diphosphohydrolase 7
TRAK2	NM_015049	trafficking protein, kinesin binding 2
NAA50	NM_025146	N(alpha)-acetyltransferase 50, NatE catalytic subunit
PAM	NM_000919	peptidylglycine alpha-amidating monooxygenase
USP9X	NM_001039590	ubiquitin specific peptidase 9, X-linked
EPAS1	NM_001430	endothelial PAS domain protein 1
TGFBR2	NM_001024847	transforming growth factor, beta receptor II (70/80kDa)
N4BP1	NM_153029	NEDD4 binding protein 1
RHOQ	NM_012249	ras homolog gene family, member Q
TSGA14	NM_018718	testis specific, 14
CA13	NM_198584	carbonic anhydrase XIII
SOX1	NM_005986	SRY (sex determining region Y)-box 1
C1orf183	NM_019099	chromosome 1 open reading frame 183
SHOX	NM_000451	short stature homeobox
TADA2B	NM_152293	transcriptional adaptor 2B
NAV3	NM_014903	neuron navigator 3
GOLGA3	NM_005895	golgin A3
SLC35E2	NM_182838	solute carrier family 35, member E2
TIA1	NM_022037	TIA1 cytotoxic granule-associated RNA binding protein
SLC35E2B	NM_001110781	solute carrier family 35, member E2B
GRSF1	NM_001098477	G-rich RNA sequence binding factor 1
HMGB3	NM_005342	high mobility group box 3
USP31	NM_020718	ubiquitin specific peptidase 31
PAK2	NM_002577	p21 protein (Cdc42/Rac)-activated kinase 2
C9orf5	NM_032012	chromosome 9 open reading frame 5
KIAA1462	NM_020848	KIAA1462
FAM190B	NM_018999	family with sequence similarity 190, member B
SSH2	NM_033389	slingshot homolog 2 (Drosophila)
KCNA1	NM_000217	potassium voltage-gated channel, shaker-related subfamily, member 1 (episodic ataxia with myokymia)
SORL1	NM_003105	sortilin-related receptor, L(DLR class) A repeats containing
TFDP2	NM_001178138	transcription factor Dp-2 (E2F dimerization partner 2)
HAPLN2	NM_021817	hyaluronan and proteoglycan link protein 2
APC	NM_000038	adenomatous polyposis coli
DUSP7	NM_001947	dual specificity phosphatase 7
ETV1	NM_001163147	ets variant 1
MFAP3	NM_001135037	microfibrillar-associated protein 3
PURB	NM_033224	purine-rich element binding protein B
NFAT5	NM_001113178	nuclear factor of activated T-cells 5, tonicity-responsive
ZMYND11	NM_001202464	zinc finger, MYND-type containing 11
ELL2	NM_012081	elongation factor, RNA polymerase II, 2
STK38L	NM_015000	serine/threonine kinase 38 like
CAMTA1	NM_015215	calmodulin binding transcription activator 1
PDPR	NM_017990	pyruvate dehydrogenase phosphatase regulatory subunit
VPS53	NM_001128159	vacuolar protein sorting 53 homolog (S. cerevisiae)
CHD7	NM_017780	chromodomain helicase DNA binding protein 7
SMARCAD1	NM_001128429	SWI/SNF-related, matrix-associated actin-dependent regulator of chromatin, subfamily a, containing DEAD/H box 1
APBB2	NM_001166050	amyloid beta (A4) precursor protein-binding, family B, member 2
ASXL1	NM_015338	additional sex combs like 1 (Drosophila)
CACNA1C	NM_000719	calcium channel, voltage-dependent, L type, alpha 1C subunit
ULK2	NM_014683	unc-51-like kinase 2 (C. elegans)
MARK2	NM_001039469	MAP/microtubule affinity-regulating kinase 2
SH3PXD2A	NM_014631	SH3 and PX domains 2A
MAP3K13	NM_001242314	mitogen-activated protein kinase kinase kinase 13
TMEM136	NM_001198670	transmembrane protein 136
DGKB	NM_004080	diacylglycerol kinase, beta 90kDa
PTPRJ	NM_002843	protein tyrosine phosphatase, receptor type, J
PALM2	NM_001037293	paralemmin 2
FOXK1	NM_001037165	forkhead box K1
EBF1	NM_024007	early B-cell factor 1
STX6	NM_005819	syntaxin 6
