# Supplementary material for: Proposal of a bioinformatics approach to predict molecular mechanisms involved in inflammatory response: case of ATRA and 1,25(OH)2D in adipocytes
Source: Epigenetics. 2023 Apr 18;18(1):2201516. doi: 10.1080/15592294.2023.2201516 (PMC10116923; doi:10.1080/15592294.2023.2201516)
Supplement: Supplemental Material [file KEPI_A_2201516_SM4084.zip › Supplementary files/Supplemental table 3 - Genes targeted by miR-150.xlsx]

## Sheet: Feuil1
Target gene	Representative transcript	Gene name
MYB	NM_001130172	v-myb myeloblastosis viral oncogene homolog (avian)
ADIPOR2	NM_024551	adiponectin receptor 2
IRAK2	NM_001570	interleukin-1 receptor-associated kinase 2
PDCD4	NM_001199492	programmed cell death 4 (neoplastic transformation inhibitor)
C13orf34	NM_024808	chromosome 13 open reading frame 34
ENSA	NM_004436	endosulfine alpha
C22orf46	NM_001142964	chromosome 22 open reading frame 46
CBL	NM_005188	Cas-Br-M (murine) ecotropic retroviral transforming sequence
SV2B	NM_001167580	synaptic vesicle glycoprotein 2B
CALCR	NM_001164737	calcitonin receptor
GABRA4	NM_000809	gamma-aminobutyric acid (GABA) A receptor, alpha 4
MTCH2	NM_014342	mitochondrial carrier 2
ITGB3	NM_000212	integrin, beta 3 (platelet glycoprotein IIIa, antigen CD61)
DNAJB7	NM_145174	DnaJ (Hsp40) homolog, subfamily B, member 7
C7orf68	NM_001098786	chromosome 7 open reading frame 68
SP5	NM_001003845	Sp5 transcription factor
TADA1	NM_053053	transcriptional adaptor 1
ATP6V1H	NM_015941	ATPase, H+ transporting, lysosomal 50/57kDa, V1 subunit H
USP13	NM_003940	ubiquitin specific peptidase 13 (isopeptidase T-3)
ZNF229	NM_014518	zinc finger protein 229
ZEB1	NM_001128128	zinc finger E-box binding homeobox 1
EPB41L5	NM_001184938	erythrocyte membrane protein band 4.1 like 5
WTAP	NM_004906	Wilms tumor 1 associated protein
GLE1	NM_001003722	GLE1 RNA export mediator homolog (yeast)
LTBP2	NM_000428	latent transforming growth factor beta binding protein 2
MBD6	NM_052897	methyl-CpG binding domain protein 6
BASP1	NM_006317	brain abundant, membrane attached signal protein 1
ZBTB4	NM_001128833	zinc finger and BTB domain containing 4
OSBPL9	NM_024586	oxysterol binding protein-like 9
ADAM19	NM_033274	ADAM metallopeptidase domain 19
RORB	NM_006914	RAR-related orphan receptor B
ENTPD1	NM_001098175	ectonucleoside triphosphate diphosphohydrolase 1
ELOVL3	NM_152310	ELOVL fatty acid elongase 3
FOXD3	NM_012183	forkhead box D3
CAST	NM_001042440	calpastatin
MDGA1	NM_153487	MAM domain containing glycosylphosphatidylinositol anchor 1
TRIM66	NM_014818	tripartite motif containing 66
CDKN1B	NM_004064	cyclin-dependent kinase inhibitor 1B (p27, Kip1)
CPD	NM_001199775	carboxypeptidase D
CMTM6	NM_017801	CKLF-like MARVEL transmembrane domain containing 6
NKX2-4	NM_033176	NK2 homeobox 4
FADS1	NM_013402	fatty acid desaturase 1
PLP2	NM_002668	proteolipid protein 2 (colonic epithelium-enriched)
PISD	NM_014338	phosphatidylserine decarboxylase
EIF4B	NM_001417	eukaryotic translation initiation factor 4B
C7orf64	NM_032120	chromosome 7 open reading frame 64
GCM2	NM_004752	glial cells missing homolog 2 (Drosophila)
TP53	NM_000546	tumor protein p53
PIK3AP1	NM_152309	phosphoinositide-3-kinase adaptor protein 1
TMEM48	NM_001168551	transmembrane protein 48
SORCS3	NM_014978	sortilin-related VPS10 domain containing receptor 3
KIAA1274	NM_014431	KIAA1274
VSIG10	NM_019086	V-set and immunoglobulin domain containing 10
PAN2	NM_001127460	PAN2 poly(A) specific ribonuclease subunit homolog (S. cerevisiae)
CAMK2G	NM_001204492	calcium/calmodulin-dependent protein kinase II gamma
MMP14	NM_004995	matrix metallopeptidase 14 (membrane-inserted)
GABRG2	NM_000816	gamma-aminobutyric acid (GABA) A receptor, gamma 2
GGNBP2	NM_024835	gametogenetin binding protein 2
CNPPD1	NM_015680	cyclin Pas1/PHO80 domain containing 1
UST	NM_005715	uronyl-2-sulfotransferase
MBTD1	NM_017643	mbt domain containing 1
CACNA1G	NM_018896	calcium channel, voltage-dependent, T type, alpha 1G subunit
LRRC58	NM_001099678	leucine rich repeat containing 58
PPFIA3	NM_003660	protein tyrosine phosphatase, receptor type, f polypeptide (PTPRF), interacting protein (liprin), alpha 3
TBC1D14	NM_001113361	TBC1 domain family, member 14
PAPPA	NM_002581	pregnancy-associated plasma protein A, pappalysin 1
PRICKLE2	NM_198859	prickle homolog 2 (Drosophila)
EP300	NM_001429	E1A binding protein p300
GRIPAP1	NM_020137	GRIP1 associated protein 1
FTO	NM_001080432	fat mass and obesity associated
ARIH2	NM_006321	ariadne homolog 2 (Drosophila)
MRPL27	NM_016504	mitochondrial ribosomal protein L27
FAM134C	NM_178126	family with sequence similarity 134, member C
STX5	NM_003164	syntaxin 5
UBFD1	NM_019116	ubiquitin family domain containing 1
EBF3	NM_001005463	early B-cell factor 3
IRF2BP2	NM_001077397	interferon regulatory factor 2 binding protein 2
JPH2	NM_020433	junctophilin 2
C1orf183	NM_019099	chromosome 1 open reading frame 183
EGR2	NM_000399	early growth response 2
RIIAD1	NM_001144956	regulatory subunit of type II PKA R-subunit (RIIa) domain containing 1
SHISA4	NM_198149	shisa homolog 4 (Xenopus laevis)
ZCCHC17	NM_016505	zinc finger, CCHC domain containing 17
ZMAT2	NM_144723	zinc finger, matrin-type 2
ETF1	NM_004730	eukaryotic translation termination factor 1
ITPRIPL2	NM_001034841	inositol 1,4,5-trisphosphate receptor interacting protein-like 2
RAB11A	NM_001206836	RAB11A, member RAS oncogene family
SH3BP5L	NM_030645	SH3-binding domain protein 5-like
CHD2	NM_001271	chromodomain helicase DNA binding protein 2
RC3H1	NM_172071	ring finger and CCCH-type domains 1
MAPK13	NM_002754	mitogen-activated protein kinase 13
PVRL2	NM_001042724	poliovirus receptor-related 2 (herpesvirus entry mediator B)
CXorf23	NM_198279	chromosome X open reading frame 23
EPHB2	NM_004442	EPH receptor B2
GOSR1	NM_001007024	golgi SNAP receptor complex member 1
POLD3	NM_006591	polymerase (DNA-directed), delta 3, accessory subunit
SCP2	NM_001007099	sterol carrier protein 2
TSPYL5	NM_033512	TSPY-like 5
KCNIP1	NM_001034837	Kv channel interacting protein 1
FOXP1	NM_032682	forkhead box P1
FMN1	NM_001103184	formin 1
APC	NM_000038	adenomatous polyposis coli
ELOVL1	NM_022821	ELOVL fatty acid elongase 1
NR1D2	NM_001145425	nuclear receptor subfamily 1, group D, member 2
GDI1	NM_001493	GDP dissociation inhibitor 1
GLIS3	NM_001042413	GLIS family zinc finger 3
VPS53	NM_001128159	vacuolar protein sorting 53 homolog (S. cerevisiae)
UBE2R2	NM_017811	ubiquitin-conjugating enzyme E2R 2
WDR5B	NM_019069	WD repeat domain 5B
CYTH1	NM_004762	cytohesin 1
KCTD9	NM_017634	potassium channel tetramerisation domain containing 9
LRP11	NM_032832	low density lipoprotein receptor-related protein 11
RAP1GAP2	NM_001100398	RAP1 GTPase activating protein 2
PTBP2	NM_021190	polypyrimidine tract binding protein 2
PAPD5	NM_001040284	PAP associated domain containing 5
NFASC	NM_001005388	neurofascin
GLG1	NM_001145666	golgi glycoprotein 1
CNGB1	NM_001135639	cyclic nucleotide gated channel beta 1
DEM1	NM_022774	defects in morphology 1 homolog (S. cerevisiae)
FOXO4	NM_001170931	forkhead box O4
TLR5	NM_003268	toll-like receptor 5
SLFN13	NM_144682	schlafen family member 13
UNC5D	NM_080872	unc-5 homolog D (C. elegans)
KCNN3	NM_001204087	potassium intermediate/small conductance calcium-activated channel, subfamily N, member 3
PKHD1	NM_138694	polycystic kidney and hepatic disease 1 (autosomal recessive)
GAB1	NM_002039	GRB2-associated binding protein 1
FAM49A	NM_030797	family with sequence similarity 49, member A
GIGYF2	NM_001103146	GRB10 interacting GYF protein 2
BSN	NM_003458	bassoon (presynaptic cytomatrix protein)
SGMS1	NM_147156	sphingomyelin synthase 1
CERS3	NM_178842	ceramide synthase 3
POM121C	NM_001099415	POM121 membrane glycoprotein C
KLHL3	NM_017415	kelch-like 3 (Drosophila)
TRMT1L	NM_001202423	TRM1 tRNA methyltransferase 1-like
MUC21	NM_001010909	mucin 21, cell surface associated
HMGA2	NM_003483	high mobility group AT-hook 2
TMCC1	NM_001017395	transmembrane and coiled-coil domain family 1
PTGIS	NM_000961	prostaglandin I2 (prostacyclin) synthase
EIF4E	NM_001130678	eukaryotic translation initiation factor 4E
IPO9	NM_018085	importin 9
CCL5	NM_002985	chemokine (C-C motif) ligand 5
ZNRF1	NM_032268	zinc and ring finger 1
POM121	NM_172020	POM121 membrane glycoprotein
CDAN1	NM_138477	congenital dyserythropoietic anemia, type I
CC2D1B	NM_032449	coiled-coil and C2 domain containing 1B
C1orf144	NM_001114600	chromosome 1 open reading frame 144
SLFN11	NM_001104587	schlafen family member 11
SPARC	NM_003118	secreted protein, acidic, cysteine-rich (osteonectin)
GHSR	NM_198407	growth hormone secretagogue receptor
GRHL2	NM_024915	grainyhead-like 2 (Drosophila)
UPF1	NM_002911	UPF1 regulator of nonsense transcripts homolog (yeast)
HOXC9	NM_006897	homeobox C9
TBC1D20	NM_144628	TBC1 domain family, member 20
ZFP91	NM_001197051	zinc finger protein 91 homolog (mouse)
FBXW11	NM_012300	F-box and WD repeat domain containing 11
PRRT2	NM_145239	proline-rich transmembrane protein 2
ZNF148	NM_021964	zinc finger protein 148
ZNF189	NM_003452	zinc finger protein 189
APPL2	NM_018171	adaptor protein, phosphotyrosine interaction, PH domain and leucine zipper containing 2
EPG5	NM_020964	ectopic P-granules autophagy protein 5 homolog (C. elegans)
MGST2	NM_001204366	microsomal glutathione S-transferase 2
ANGEL1	NM_015305	angel homolog 1 (Drosophila)
CALU	NM_001130674	calumenin
DYRK1A	NM_001396	dual-specificity tyrosine-(Y)-phosphorylation regulated kinase 1A
NEFM	NM_001105541	neurofilament, medium polypeptide
SMARCD1	NM_003076	SWI/SNF related, matrix associated, actin dependent regulator of chromatin, subfamily d, member 1
C17orf39	NM_024052	chromosome 17 open reading frame 39
AEBP2	NM_153207	AE binding protein 2
INPP5A	NM_005539	inositol polyphosphate-5-phosphatase, 40kDa
PDIA6	NM_005742	protein disulfide isomerase family A, member 6
SOCS7	NM_014598	suppressor of cytokine signaling 7
CNST	NM_152609	consortin, connexin sorting protein
RNF165	NM_152470	ring finger protein 165
PRDM16	NM_022114	PR domain containing 16
BET1	NM_005868	blocked early in transport 1 homolog (S. cerevisiae)
SRGAP3	NM_001033117	SLIT-ROBO Rho GTPase activating protein 3
BZRAP1	NM_004758	benzodiazapine receptor (peripheral) associated protein 1
PPAPDC3	NM_032728	phosphatidic acid phosphatase type 2 domain containing 3
TOM1	NM_001135729	target of myb1 (chicken)
ATP8A2	NM_016529	ATPase, aminophospholipid transporter, class I, type 8A, member 2
MYADM	NM_001020818	myeloid-associated differentiation marker
PRKAR1A	NM_002734	protein kinase, cAMP-dependent, regulatory, type I, alpha (tissue specific extinguisher 1)
ELK1	NM_001114123	ELK1, member of ETS oncogene family
PRKCA	NM_002737	protein kinase C, alpha
LMO4	NM_006769	LIM domain only 4
QSOX1	NM_001004128	quiescin Q6 sulfhydryl oxidase 1
KIAA1310	NM_001115016	KIAA1310
DUSP3	NM_004090	dual specificity phosphatase 3
ERP44	NM_015051	endoplasmic reticulum protein 44
GRB7	NM_001030002	growth factor receptor-bound protein 7
ITSN1	NM_001001132	intersectin 1 (SH3 domain protein)
RASGEF1A	NM_145313	RasGEF domain family, member 1A
ACSL4	NM_004458	acyl-CoA synthetase long-chain family member 4
PFN2	NM_002628	profilin 2
SRCIN1	NM_025248	SRC kinase signaling inhibitor 1
NSUN4	NM_199044	NOP2/Sun domain family, member 4
GTF3C2	NM_001035521	general transcription factor IIIC, polypeptide 2, beta 110kDa
NXPH3	NM_007225	neurexophilin 3
TBC1D22B	NM_017772	TBC1 domain family, member 22B
CSF3	NM_000759	colony stimulating factor 3 (granulocyte)
TEAD1	NM_021961	TEA domain family member 1 (SV40 transcriptional enhancer factor)
TET3	NM_144993	tet oncogene family member 3
EDA	NM_001005609	ectodysplasin A
NLGN3	NM_001166660	neuroligin 3
ANKRD52	NM_173595	ankyrin repeat domain 52
BBC3	NM_001127240	BCL2 binding component 3
TAT	NM_000353	tyrosine aminotransferase
NFIC	NM_005597	nuclear factor I/C (CCAAT-binding transcription factor)
PRPS1	NM_001204402	phosphoribosyl pyrophosphate synthetase 1
GSK3B	NM_001146156	glycogen synthase kinase 3 beta
PIM1	NM_002648	pim-1 oncogene
MMP16	NM_005941	matrix metallopeptidase 16 (membrane-inserted)
MAP3K12	NM_001193511	mitogen-activated protein kinase kinase kinase 12
COL4A4	NM_000092	collagen, type IV, alpha 4
RORA	NM_002943	RAR-related orphan receptor A
C16orf45	NM_001142469	chromosome 16 open reading frame 45
STIM1	NM_003156	stromal interaction molecule 1
SP1	NM_003109	Sp1 transcription factor
CEP85	NM_022778	centrosomal protein 85kDa
ACVR1B	NM_004302	activin A receptor, type IB
SMU1	NM_018225	smu-1 suppressor of mec-8 and unc-52 homolog (C. elegans)
ATAT1	NM_001190724	alpha tubulin acetyltransferase 1
MAP2K4	NM_003010	mitogen-activated protein kinase kinase 4
STMN4	NM_030795	stathmin-like 4
TP53INP1	NM_001135733	tumor protein p53 inducible nuclear protein 1
BTRC	NM_003939	beta-transducin repeat containing
MAP1B	NM_005909	microtubule-associated protein 1B
RAD23B	NM_002874	RAD23 homolog B (S. cerevisiae)
REPS2	NM_001080975	RALBP1 associated Eps domain containing 2
RIMKLA	NM_173642	ribosomal modification protein rimK-like family member A
CALN1	NM_001017440	calneuron 1
NEGR1	NM_173808	neuronal growth regulator 1
SLC2A4	NM_001042	solute carrier family 2 (facilitated glucose transporter), member 4
PAG1	NM_018440	phosphoprotein associated with glycosphingolipid microdomains 1
CYB561D1	NM_001134400	cytochrome b-561 domain containing 1
PLP1	NM_000533	proteolipid protein 1
KLHDC7A	NM_152375	kelch domain containing 7A
UBTF	NM_001076683	upstream binding transcription factor, RNA polymerase I
IGF2BP1	NM_001160423	insulin-like growth factor 2 mRNA binding protein 1
EFNB1	NM_004429	ephrin-B1
FZD4	NM_012193	frizzled family receptor 4
PECAM1	NM_000442	platelet/endothelial cell adhesion molecule
PTP4A1	NM_003463	protein tyrosine phosphatase type IVA, member 1
CTIF	NM_001142397	CBP80/20-dependent translation initiation factor
TM9SF3	NM_020123	transmembrane 9 superfamily member 3
CELF3	NM_001172648	CUGBP, Elav-like family member 3
KIAA0930	NM_001009880	KIAA0930
PTPRB	NM_001109754	protein tyrosine phosphatase, receptor type, B
ONECUT2	NM_004852	one cut homeobox 2
C14orf43	NM_001043318	chromosome 14 open reading frame 43
ALAD	NM_000031	aminolevulinate dehydratase
DSEL	NM_032160	dermatan sulfate epimerase-like
CAPN6	NM_014289	calpain 6
HNRNPU	NM_004501	heterogeneous nuclear ribonucleoprotein U (scaffold attachment factor A)
SLC2A1	NM_006516	solute carrier family 2 (facilitated glucose transporter), member 1
MIB1	NM_020774	mindbomb homolog 1 (Drosophila)
RIMBP2	NM_015347	RIMS binding protein 2
AKT3	NM_005465	v-akt murine thymoma viral oncogene homolog 3 (protein kinase B, gamma)
TAPT1	NM_153365	transmembrane anterior posterior transformation 1
TRPS1	NM_014112	trichorhinophalangeal syndrome I
ADARB1	NM_001112	adenosine deaminase, RNA-specific, B1
DCX	NM_000555	doublecortin
CDK5R1	NM_003885	cyclin-dependent kinase 5, regulatory subunit 1 (p35)
CYTH3	NM_004227	cytohesin 3
GPAM	NM_020918	glycerol-3-phosphate acyltransferase, mitochondrial
FAM117B	NM_173511	family with sequence similarity 117, member B
PARVA	NM_018222	parvin, alpha
NOTCH3	NM_000435	notch 3
PHKG2	NM_000294	phosphorylase kinase, gamma 2 (testis)
NCS1	NM_001128826	neuronal calcium sensor 1
SCN3B	NM_001040151	sodium channel, voltage-gated, type III, beta
SHANK3	NM_001080420	SH3 and multiple ankyrin repeat domains 3
ODZ4	NM_001098816	odz, odd Oz/ten-m homolog 4 (Drosophila)
U2SURP	NM_001080415	U2 snRNP-associated SURP domain containing
NDOR1	NM_001144026	NADPH dependent diflavin oxidoreductase 1
